# Supplementary material for: Automated Quantum Dots Purification via Solid Phase Extraction
Source: Nanomaterials (Basel). 2022 Jun 9;12(12):1983. doi: 10.3390/nano12121983 (PMC9230973; doi:10.3390/nano12121983)
Supplement: Supplementary file 1 [file nanomaterials-12-01983-s001.zip]

Archive with 1 entries (1 files):
- nanomaterials-1713582-supplementary materials.pdf
